# Supplementary material for: Evaluation of a Novel Automated Cerebral Ventricular Drainage System for Intracranial Pressure Monitoring and Cerebrospinal Fluid Drainage in Neurocritical Care Patients: A Prospective, Randomized Clinical Study
Source: Neurocrit Care. 2026 Mar 23;45(1):368–81. doi: 10.1007/s12028-026-02477-4 (PMC13369641; doi:10.1007/s12028-026-02477-4)
Supplement: Supplementary file 6 — Supplementary file6 (CSV 3 KB) [file 12028_2026_2477_MOESM6_ESM.csv]

NCT Number	Study Title	Study URL	Acronym	Study Status	Brief Summary	Study Results	Conditions	Interventions	Primary Outcome Measures	Secondary Outcome Measures	Other Outcome Measures	Sponsor	Collaborators	Sex	Age	Phases	Enrollment	Funder Type	Study Type	Study Design	Other IDs	Start Date	Primary Completion Date	Completion Date	First Posted	Results First Posted	Last Update Posted	Locations	Study Documents
NCT05177692	A Prospective Clinical Trial to Evaluate an Automated Cerebral Ventricular Drainage System in Patients in the Neurointensive Care	https://clinicaltrials.gov/study/NCT05177692		COMPLETED	This is a prospective, randomised trial to evaluate a new medical device for automated zero calibration of ventricular drainage systems in neurointensive care patients. Patients will be randomised into the medical device group, or a control group with a standard system for ventricular drainage. All patients will be fitted with an intraparenchymal ICP monitor, and an ICP monitor connected to the v…	NO	ICP Regulation Using a New Device for Automated Zero-calibration for a Ventricular Drainage System	DEVICE: Vguard	Mean difference in mm Hg between intraventricular ICP measured via the V drain and an intra-parenchymal ICP monitor over the duration of the study time., All patients will be fitted with two ICP monitors, of which one will be the intraventricular drainage, which is dependent upon continuous zero calibration of the pressure dome in relation to the patients head., 5-21 days	Number of AE and SAE registered with the VGuard system, AE and SAE specified in Clinical Study Protocol, 5-21 days|Difference in mm Hg between the manual zero level and automated zero level measured at every point that manual zero leveling is performed, 5-21 days|Number of automated zero level settings where manual zero leveling has not been deemed necessary by the nursing staff., 5-21 days		Skane University Hospital		ALL	ADULT, OLDER_ADULT	NA	30	OTHER	INTERVENTIONAL	Allocation: RANDOMIZED|Intervention Model: PARALLEL|Masking: NONE|Primary Purpose: TREATMENT	CIV-21-06-036906	2021-12-29	2024-03-12	2024-03-12	2022-01-04		2025-01-31	Dept of Neurosurgery, Lund, 22241, Sweden
